# Supplementary material for: Evaluation of Global South’s efficiency at the Summer Olympics
Source: PLoS One. 2025 Jan 28;20(1):e0315054. doi: 10.1371/journal.pone.0315054 (PMC11774382; doi:10.1371/journal.pone.0315054)
Supplement: S1 Data — (XLSX) [file pone.0315054.s002.xlsx]

## Sheet: Tabelle2
Normal-half normal transient				Normal-half normal persistent
Coeffs				Coeffs
-5.49582	6.98687			-8.89261	6.65321
0.0304898	0.0523365			0.010493	0.0284575
-0.0942465	0.117417			-0.00307011	0.0500632
0.0958176	0.11482			0.00227686	0.049191
-0.0226312	0.0503942			0.0201632	0.028123
-0.0149797	0.0284872			-0.00614676	0.0118036
0.0111053	0.0281982			0.00846568	0.0110186
0.529189	1.27728			1.08821	0.659696
0.671802	1.62748			0.787433	1.39201
sigma_v				sigma_v
0.0639746	0.00393338			0.0475619	0.00192718
sigma_u				sigma_u
0.208873	0.00879279			0.425935	0.0396916
eff				eff
0.87448	0.053074	Afghanistan		0.871008	0.0298492
0.873614	0.0530188	Afghanistan		0.839853	0.026888
0.922957	0.0462718	Afghanistan		0.825245	0.0272446
0.909444	0.0489762	Afghanistan		0.909434	0.0371197
0.876488	0.0528203	Afghanistan		0.793881	0.036105
0.869308	0.0534914	Afghanistan		0.85539	0.027074
0.872401	0.052808	Afghanistan		0.883883	0.0295033
0.905997	0.0487247	Algeria		0.857789	0.026618
0.871818	0.0518415	Algeria		0.827973	0.0540396
0.882307	0.0515451	Algeria		0.837583	0.028197
0.890762	0.0510061	Algeria		0.858555	0.0315088
0.882479	0.0517194	Algeria		0.89974	0.0276279
0.866833	0.0527729	Algeria		0.905992	0.030692
0.897113	0.0506826	Algeria		0.868328	0.02709
0.875239	0.0517704	Argentina		0.852012	0.0257147
0.887584	0.0507571			0.810738	0.0307803
0.884961	0.0513024			0.91998	0.0360448
0.874887	0.0524908			0.892047	0.0380792
0.904904	0.0490842			0.823115	0.0269545
0.872591	0.0517398			0.857106	0.0262887
0.875562	0.0519631			0.753628	0.0500685
0.872831	0.0537152	Botswana		0.836172	0.0393796
0.88073	0.0533513			0.884444	0.0324362
0.877443	0.0536693			0.961567	0.0295918
0.969868	0.0258168			0.874605	0.0281832
0.871918	0.0529142			0.868039	0.0267434
0.88987	0.0514034			0.971071	0.0244009
0.941665	0.0400906			0.905777	0.0301807
0.870069	0.0530465	Brazil		0.827976	0.0278375
0.873652	0.0523746			0.885088	0.0401654
0.878712	0.0518362			0.80681	0.0316941
0.876163	0.0523981			0.901898	0.032975
0.871684	0.0523906			0.833047	0.0269897
0.883509	0.0513504			0.860456	0.0273842
0.883953	0.0517602			0.887423	0.0349899
0.850375	0.0586018	Burkina Faso		0.857824	0.0264812
0.860087	0.0549516			0.809636	0.0345228
0.86352	0.0530114			0.868255	0.0294339
0.865999	0.0522347			0.831921	0.0320167
0.862258	0.0526553			0.817918	0.0296779
0.943978	0.0392149			0.836663	0.0260112
0.868658	0.0534789			0.849818	0.0285297
0.875691	0.0533521	Burundi		0.863193	0.027596
0.881326	0.0534095			0.904214	0.0293585
0.883174	0.0530041			0.849554	0.0306257
0.879283	0.0522909			0.874362	0.0276018
0.90796	0.0493467			0.862113	0.0268777
0.867385	0.0536672			0.870575	0.030716
0.861565	0.0544118			0.860951	0.028271
0.890554	0.0510491	Cameroon		0.873388	0.0278637
0.910183	0.0485629			0.811421	0.0326575
0.895005	0.0506311			0.894842	0.0282332
0.880196	0.0519967
0.873166	0.0520318
0.871963	0.0516512			LogLik
0.87031	0.0516639			490.3
0.925607	0.0461169	China
0.900414	0.0529223
0.913973	0.048947
0.937987	0.0422934
0.919059	0.0483437
0.91853	0.0484276
0.926836	0.0461317
0.881264	0.051826	Colombia
0.880002	0.0539303
0.886387	0.052431
0.897982	0.0503324
0.890679	0.0510013
0.891381	0.0508384
0.880779	0.051482
0.924931	0.045356	Costa Rica
0.873493	0.0521855
0.877181	0.0521301
0.875968	0.0524965
0.87296	0.0522365
0.872397	0.0521139
0.874126	0.0526415
0.870685	0.0519688	Cote d'Ivoire
0.879146	0.0520417
0.874837	0.0524454
0.863721	0.0527845
0.933043	0.0423911
0.937622	0.04102
0.974194	0.0226074
0.914364	0.0485402	Cuba
0.926715	0.0455235
0.912801	0.0493181
0.921614	0.0458843
0.917918	0.0480779
0.947214	0.037517
0.913197	0.048147
0.864473	0.0534157	Dominican Republic
0.890249	0.0519098
0.913483	0.0474442
0.901817	0.0499096
0.883259	0.0516514
0.896589	0.0502657
0.904103	0.0570025
0.865694	0.0528527	Ecuador
0.871139	0.0517206	Ecuador
0.887029	0.0511598
0.873515	0.051646	Ecuador
0.873177	0.0515028	Ecuador
0.893347	0.050522	Ecuador
0.922502	0.0499858	Ecuador
0.857327	0.0532487	Egypt, Arab Rep.
0.87311	0.0525635	Egypt, Arab Rep.
0.863843	0.0526199
0.876353	0.051708	Egypt, Arab Rep.
0.869215	0.0522703	Egypt, Arab Rep.
0.873866	0.0518965	Egypt, Arab Rep.
0.88171	0.066192	Egypt, Arab Rep.
0.955866	0.0340428	Ethiopia
0.945062	0.0386603	Ethiopia
0.957079	0.0331792
0.941043	0.0401964	Ethiopia
0.925554	0.0451047	Ethiopia
0.899805	0.0507127	Ethiopia
0.905085	0.0496893	Ethiopia
0.878738	0.0659116	Gabon
0.888479	0.0518002	Gabon
0.892736	0.0520218
0.901568	0.050068	Gabon
0.888414	0.0514995	Gabon
0.888622	0.0518493	Gabon
0.882923	0.0530816	Gabon
0.856302	0.0551259	Ghana
0.866245	0.0535383
0.868762	0.052836	Ghana
0.864031	0.0523488	Ghana
0.862231	0.0518712	Ghana
0.870904	0.0517767	Ghana
0.857641	0.0521043	Ghana
0.867669	0.052432	Guatemala
0.875464	0.0518351
0.875816	0.052129	Guatemala
0.892055	0.0506595	Guatemala
0.874212	0.0521822	Guatemala
0.875873	0.0525413	Guatemala
0.925792	0.0452314	Guatemala
0.842587	0.0546948	India
0.844898	0.0537921	India
0.859517	0.0538883
0.864111	0.0535817	India
0.845483	0.0536939	India
0.860478	0.0537882	India
0.852852	0.0539872	India
0.898765	0.0524964	Indonesia
0.897208	0.0506712	Indonesia
0.929879	0.0435567
0.895447	0.0505403	Indonesia
0.898745	0.0499741	Indonesia
0.911052	0.0482916	Indonesia
0.906293	0.0492461	Indonesia
0.91191	0.0489972	Iran, Islamic Rep.
0.920038	0.0463534
0.888788	0.0517491	Iran, Islamic Rep.
0.958627	0.0327262	Iran, Islamic Rep.
0.919681	0.0464897	Iran, Islamic Rep.
0.9145	0.0490048	Iran, Islamic Rep.
0.947288	0.0385449	Iran, Islamic Rep.
0.905752	0.057111	Jamaica
0.921799	0.0457697
0.95013	0.0363796	Jamaica
0.957653	0.0326643	Jamaica
0.9527	0.03498	Jamaica
0.946706	0.0378009	Jamaica
0.917169	0.047475	Jamaica
0.871996	0.0522552	Jordan
0.87046	0.0520847	Jordan
0.870697	0.0528499
0.872603	0.0525555	Jordan
0.941057	0.0401404	Jordan
0.913666	0.0476845	Jordan
0.90084	0.049281	Jordan
0.895264	0.0510174	Kazakhstan
0.894999	0.0508063	Kazakhstan
0.896969	0.0512153
0.914546	0.047951	Kazakhstan
0.923175	0.0462176	Kazakhstan
0.890773	0.0509907	Kazakhstan
0.893102	0.0519374	Kazakhstan
0.90836	0.0489154	Kenya
0.916275	0.0469044
0.961321	0.0306879	Kenya
0.917246	0.0467653	Kenya
0.917304	0.0465277	Kenya
0.914244	0.0474257	Kenya
0.99219	0.00767581	Kenya
0.875027	0.0558801	Kyrgyz Republic
0.879503	0.052207	Kyrgyz Republic
0.905581	0.0490222	Kyrgyz Republic
0.886102	0.0514091
0.887583	0.0523636	Kyrgyz Republic
0.927951	0.0444187	Kyrgyz Republic
0.95361	0.0348629	Kyrgyz Republic
0.861156	0.0525097	Malaysia
0.85973	0.0524085	Malaysia
0.877867	0.0518861	Malaysia
0.888979	0.0515764
0.913959	0.0473559	Malaysia
0.88227	0.0512965	Malaysia
0.877722	0.0519119	Malaysia
0.872342	0.0589823	Mauritius
0.884784	0.0521426
0.904789	0.0497735	Mauritius
0.877254	0.0527907	Mauritius
0.878805	0.052308	Mauritius
0.884694	0.0522681	Mauritius
0.884433	0.0519816	Mauritius
0.88611	0.0521608	Mexico
0.871039	0.0522034	Mexico
0.881822	0.0517475
0.885894	0.0516734	Mexico
0.875939	0.0525763	Mexico
0.871258	0.0528779	Mexico
0.879195	0.0524723	Mexico
0.863077	0.0628767	Mongolia
0.884599	0.0525085	Mongolia
0.935498	0.0418495
0.933076	0.0425437	Mongolia
0.8984	0.0512174	Mongolia
0.901362	0.0504594	Mongolia
0.880865	0.0534124	Mongolia
0.882538	0.0517805	Morocco
0.89653	0.0500476	Morocco
0.882462	0.0508475
0.870845	0.0516467	Morocco
0.868992	0.0516312	Morocco
0.881146	0.0512164	Morocco
0.878857	0.0513724	Morocco
0.965195	0.0287456	Mozambique
0.864879	0.0532373	Mozambique
0.858536	0.0534526
0.860694	0.0534562	Mozambique
0.864938	0.0522091	Mozambique
0.867724	0.0524215	Mozambique
0.867298	0.0517063	Mozambique
0.875181	0.0587934	Namibia
0.880343	0.0521579	Namibia
0.871428	0.0537924
0.875192	0.0530436	Namibia
0.880149	0.0523435	Namibia
0.946542	0.0380513	Namibia
0.872449	0.0526793	Namibia
0.864483	0.0548913	Niger
0.869066	0.052598
0.872569	0.0521538	Niger
0.870174	0.0522063	Niger
0.917797	0.0467397	Niger
0.868008	0.0522594	Niger
0.869189	0.0519604	Niger
0.879024	0.0522549	Nigeria
0.8729	0.0524803
0.886919	0.0514297	Nigeria
0.864429	0.0530326	Nigeria
0.859389	0.0536859	Nigeria
0.868635	0.0528984	Nigeria
0.856332	0.0535304	Nigeria
0.879278	0.0607684	Paraguay
0.894401	0.0510908	Paraguay
0.884864	0.051721
0.884976	0.0518392	Paraguay
0.880087	0.0517117	Paraguay
0.881632	0.051969	Paraguay
0.880378	0.052269	Paraguay
0.859624	0.0529377	Philippines
0.861401	0.0520021	Philippines
0.864492	0.0525296
0.859482	0.0521091	Philippines
0.887202	0.0512103	Philippines
0.9328	0.0425805	Philippines
0.931484	0.04314	Philippines
0.859176	0.0543208	South Africa
0.863545	0.0557315	South Africa
0.865584	0.052489
0.899092	0.051333	South Africa
0.892841	0.051337	South Africa
0.871958	0.0520322	South Africa
0.879919	0.0517723	South Africa
0.878334	0.0542763	Sri Lanka
0.866851	0.0525378
0.878714	0.0535623	Sri Lanka
0.869554	0.0520094	Sri Lanka
0.860723	0.0523674	Sri Lanka
0.867179	0.0516786	Sri Lanka
0.871748	0.052141	Sri Lanka
0.868033	0.0530662	Sudan
0.8747	0.0517457
0.917739	0.0473611	Sudan
0.87751	0.0528187	Sudan
0.872161	0.0527726	Sudan
0.867276	0.0524121	Sudan
0.87582	0.0536018	Sudan
0.865749	0.053007	Syrian Arab Republic
0.906722	0.0488756	Syrian Arab Republic
0.873244	0.0519267
0.877468	0.0543393	Syrian Arab Republic
0.873076	0.0545995	Syrian Arab Republic
0.904098	0.0510011	Syrian Arab Republic
0.88388	0.0527523	Syrian Arab Republic
0.882601	0.0557289	Tajikistan
0.876519	0.0528677	Tajikistan
0.916512	0.0468169
0.898925	0.0499722	Tajikistan
0.950727	0.0359825	Tajikistan
0.877164	0.0519833	Tajikistan
0.916793	0.0469861	Tajikistan
0.870149	0.053434	Thailand
0.926327	0.0448376
0.916713	0.0472281	Thailand
0.899195	0.0501311	Thailand
0.909019	0.0487284	Thailand
0.886104	0.051229	Thailand
0.907324	0.0492041	Thailand
0.861425	0.0570073	Togo
0.875811	0.0521308	Togo
0.925884	0.0448301	Togo
0.874958	0.0518499
0.872094	0.0520911	Togo
0.874091	0.0516165	Togo
0.87301	0.0516747	Togo
0.866034	0.0521639	Tunisia
0.870417	0.0519234	Tunisia
0.898601	0.0498655	Tunisia
0.895348	0.0504362
0.889204	0.0521771	Tunisia
0.892064	0.0515563	Tunisia
0.915756	0.0477445	Tunisia
0.868003	0.0536628	Turkmenistan
0.876418	0.0521906
0.878757	0.0540517	Turkmenistan
0.883409	0.0532339	Turkmenistan
0.88574	0.0524553	Turkmenistan
0.918822	0.0472651	Turkmenistan
0.879418	0.0534516	Turkmenistan
0.867484	0.0529697
0.86596	0.05258	Uganda
0.864612	0.0521957	Uganda
0.910611	0.047996	Uganda
0.866652	0.0528637	Uganda
0.932909	0.0427475	Uganda
0.906389	0.0489937	Uganda
0.891503	0.0510358	Uzbekistan
0.900107	0.0499771	Uzbekistan
0.888439	0.0509327
0.885921	0.0516301	Uzbekistan
0.932718	0.0430943	Uzbekistan
0.904854	0.0499148	Uzbekistan
0.931886	0.0432676	Uzbekistan
0.898367	0.0518113	Viet Nam
0.856745	0.0539767
0.883999	0.052296	Viet Nam
0.868986	0.0527321	Viet Nam
0.901756	0.0498623	Viet Nam
0.860039	0.0531476	Viet Nam
0.855249	0.0521144	Viet Nam
0.853969	0.0574551	Zimbabwe
0.951045	0.0358054
0.961096	0.0308581	Zimbabwe
0.882043	0.0516611	Zimbabwe
0.869097	0.0523178	Zimbabwe
0.870081	0.0526519	Zimbabwe
0.87634	0.0522394	Zimbabwe
	341.2
